# Supplementary material for: Identification of novel biomarkers in ischemic stroke: a genome-wide integrated analysis
Source: BMC Med Genet. 2020 Mar 30;21:66. doi: 10.1186/s12881-020-00994-3 (PMC7106706; doi:10.1186/s12881-020-00994-3)
Supplement: Supplementary file 1 — Additional file 1: Table S1. The DE-miRNA of two groups of miRNA dataset. [file 12881_2020_994_MOESM1_ESM.xlsx]

## Sheet: table S1. the DE-miRNA
ID	P.Value	t	B	logFC	miRNA_ID	Regulation	Original Dataset
hsa-miR-140-3p	0.00194	4.12368	-2.43	4.81174	hsa-miR-140-3p	up	GSE86291
hsa-miR-320b	0.0024	3.9932	-2.51	4.83185	hsa-miR-320b	up	GSE86291
hsa-miR-320d	0.00309	3.83947	-2.61	4.96841	hsa-miR-320d	up	GSE86291
hsa-miR-320e	0.00438	3.63176	-2.75	4.64221	hsa-miR-320e	up	GSE86291
hsa-miR-5100	0.00654	-3.39579	-2.91	-1.86679	hsa-miR-5100	down	GSE86291
hsa-miR-30d-5p	0.00683	3.37023	-2.93	5.55511	hsa-miR-30d-5p	up	GSE86291
hsa-miR-320a	0.00717	3.34187	-2.95	4.38005	hsa-miR-320a	up	GSE86291
hsa-miR-4454	0.00893	-3.21442	-3.05	-2.17604	hsa-miR-4454	down	GSE86291
hsa-miR-3195	0.00959	3.17256	-3.08	4.14651	hsa-miR-3195	up	GSE86291
hsa-miR-6090	0.0112	3.08296	-3.15	1.03161	hsa-miR-6090	up	GSE86291
hsa-miR-2392	0.01162	3.06168	-3.16	3.29409	hsa-miR-2392	up	GSE86291
hsa-miR-642b-3p	0.01246	3.02149	-3.19	4.24362	hsa-miR-642b-3p	up	GSE86291
hsa-miR-106b-5p	0.01257	3.01629	-3.2	4.97951	hsa-miR-106b-5p	up	GSE86291
hsa-miR-4687-3p	0.01307	2.99373	-3.21	0.33535	hsa-miR-4687-3p	up	GSE86291
hsa-miR-149-3p	0.01621	-2.86985	-3.31	-0.34278	hsa-miR-149-3p	down	GSE86291
hsa-miR-345-5p	0.01659	-2.85646	-3.32	-0.34535	hsa-miR-345-5p	down	GSE86291
hsa-miR-3135b	0.01675	2.85072	-3.33	3.88918	hsa-miR-3135b	up	GSE86291
hsa-miR-622	0.01766	-2.82032	-3.35	-0.35244	hsa-miR-622	down	GSE86291
hsa-miR-513c-5p	0.01849	-2.79399	-3.37	-0.35776	hsa-miR-513c-5p	down	GSE86291
hsa-miR-583	0.01901	-2.7779	-3.38	-0.36108	hsa-miR-583	down	GSE86291
hsa-miR-370	0.02039	-2.73784	-3.42	-0.36959	hsa-miR-370	down	GSE86291
hsa-miR-498	0.02048	-2.73526	-3.42	-0.37015	hsa-miR-498	down	GSE86291
hsa-miR-4462	0.02054	-2.73346	-3.42	-0.37055	hsa-miR-4462	down	GSE86291
hsa-miR-3156-5p	0.02055	-2.73326	-3.42	-2.87066	hsa-miR-3156-5p	down	GSE86291
hsa-miR-708-5p	0.02056	-2.73285	-3.42	-0.37068	hsa-miR-708-5p	down	GSE86291
hsa-miR-6085	0.02064	2.73061	-3.42	4.15106	hsa-miR-6085	up	GSE86291
hsa-miR-3934-5p	0.02066	-2.73025	-3.42	-0.37125	hsa-miR-3934-5p	down	GSE86291
hsa-miR-1226-5p	0.02087	-2.72435	-3.43	-0.37255	hsa-miR-1226-5p	down	GSE86291
hsa-miR-1181	0.02111	-2.71783	-3.43	-0.37399	hsa-miR-1181	down	GSE86291
hsa-miR-550a-3-5p	0.02304	-2.66742	-3.47	-0.38557	hsa-miR-550a-3-5p	down	GSE86291
hsa-miR-130a-3p	0.02336	2.65941	-3.48	4.34018	hsa-miR-130a-3p	up	GSE86291
hsa-miR-513b	0.0234	-2.65862	-3.48	-0.38767	hsa-miR-513b	down	GSE86291
hsa-miR-4738-3p	0.02377	-2.64946	-3.49	-0.38987	hsa-miR-4738-3p	down	GSE86291
hsa-miR-4688	0.02403	-2.64335	-3.49	-0.39137	hsa-miR-4688	down	GSE86291
hsa-miR-16-5p	0.02416	2.64015	-3.49	4.7829	hsa-miR-16-5p	up	GSE86291
hsa-miR-5195-3p	0.02574	2.60374	-3.52	3.23918	hsa-miR-5195-3p	up	GSE86291
hsa-miR-187-5p	0.02655	-2.58595	-3.54	-0.406	hsa-miR-187-5p	down	GSE86291
hsa-miR-5010-5p	0.02693	-2.57762	-3.55	-0.40823	hsa-miR-5010-5p	down	GSE86291
hsa-miR-4667-5p	0.02741	-2.56749	-3.55	-0.41097	hsa-miR-4667-5p	down	GSE86291
hsa-miR-371a-5p	0.02778	-2.55985	-3.56	-0.41307	hsa-miR-371a-5p	down	GSE86291
hsa-miR-892b	0.02821	-2.55084	-3.57	-0.41558	hsa-miR-892b	down	GSE86291
hsa-miR-4697-5p	0.0283	-2.54905	-3.57	-0.41609	hsa-miR-4697-5p	down	GSE86291
hsa-miR-1183	0.02866	-2.54173	-3.57	-0.41816	hsa-miR-1183	down	GSE86291
hsa-miR-4465	0.02895	-2.53609	-3.58	-0.41977	hsa-miR-4465	down	GSE86291
hsa-miR-1273e	0.02921	-2.53075	-3.58	-0.42131	hsa-miR-1273e	down	GSE86291
hsa-miR-874	0.02928	-2.52946	-3.58	-0.42168	hsa-miR-874	down	GSE86291
hsa-miR-3137	0.02975	-2.52032	-3.59	-0.42436	hsa-miR-3137	down	GSE86291
hsa-miR-3713	0.03008	-2.51397	-3.6	-0.42624	hsa-miR-3713	down	GSE86291
hsa-miR-4314	0.03045	-2.50689	-3.6	-0.42836	hsa-miR-4314	down	GSE86291
hsa-miR-1288	0.03055	-2.50492	-3.6	-0.42895	hsa-miR-1288	down	GSE86291
hsa-miR-1182	0.03067	-2.5028	-3.61	-0.42959	hsa-miR-1182	down	GSE86291
hsa-miR-4433-3p	0.03102	2.49616	-3.61	3.03952	hsa-miR-4433-3p	up	GSE86291
hsa-miR-424-3p	0.0312	-2.4928	-3.61	-0.43266	hsa-miR-424-3p	down	GSE86291
hsa-miR-4669	0.03171	2.48344	-3.62	3.96828	hsa-miR-4669	up	GSE86291
hsa-miR-4743-5p	0.03209	-2.47663	-3.63	-0.43772	hsa-miR-4743-5p	down	GSE86291
hsa-miR-4739	0.03223	2.47407	-3.63	3.24582	hsa-miR-4739	up	GSE86291
hsa-miR-4496	0.03257	-2.46807	-3.63	-0.44045	hsa-miR-4496	down	GSE86291
hsa-miR-5587-5p	0.03284	-2.46328	-3.64	-0.442	hsa-miR-5587-5p	down	GSE86291
hsa-miR-4653-3p	0.033	-2.46055	-3.64	-0.44289	hsa-miR-4653-3p	down	GSE86291
hsa-miR-6129	0.03334	-2.45458	-3.65	-0.44485	hsa-miR-6129	down	GSE86291
hsa-miR-4478	0.03363	-2.44952	-3.65	-0.44653	hsa-miR-4478	down	GSE86291
hsa-miR-664b-5p	0.03385	-2.44583	-3.65	-0.44776	hsa-miR-664b-5p	down	GSE86291
hsa-miR-3620-5p	0.03386	-2.44556	-3.65	-0.44786	hsa-miR-3620-5p	down	GSE86291
hsa-miR-4298	0.03504	2.42577	-3.67	3.31928	hsa-miR-4298	up	GSE86291
hsa-miR-223-3p	0.03511	2.42461	-3.67	5.40922	hsa-miR-223-3p	up	GSE86291
hsa-miR-4257	0.03515	-2.42395	-3.67	-0.45526	hsa-miR-4257	down	GSE86291
hsa-miR-4530	0.03529	2.42163	-3.67	4.71146	hsa-miR-4530	up	GSE86291
hsa-miR-4656	0.03552	-2.418	-3.68	-0.45735	hsa-miR-4656	down	GSE86291
hsa-miR-4634	0.03743	2.38761	-3.7	4.13656	hsa-miR-4634	up	GSE86291
hsa-miR-486-5p	0.03778	2.3822	-3.7	1.40075	hsa-miR-486-5p	up	GSE86291
hsa-miR-3141	0.03876	2.36734	-3.72	3.02744	hsa-miR-3141	up	GSE86291
hsa-miR-150-3p	0.04021	2.34607	-3.73	3.49355	hsa-miR-150-3p	up	GSE86291
hsa-miR-30e-5p	0.04222	2.31784	-3.76	3.20784	hsa-miR-30e-5p	up	GSE86291
hsa-miR-4327	0.04416	2.29169	-3.78	3.41398	hsa-miR-4327	up	GSE86291
ID	P.Value	t	B	logFC	miRNA_ID_LIST
hsa-miR-302c-star_st	0.00053	-3.71372	-0.869	-0.156615	hsa-mir-302c	down	GSE55937
hsa-miR-145_st	0.000636	3.65426	-0.988	0.62369	hsa-mir-145	up	GSE55937
hsa-miR-518a-3p_st	0.000698	-3.62397	-1.048	-0.184488	hsa-mir-518a-1 // hsa-mir-518a-2	down	GSE55937
hsa-miR-99b_st	0.001687	3.32697	-1.628	0.774229	hsa-mir-99b	up	GSE55937
hsa-miR-3130-5p_st	0.00213	3.24648	-1.781	0.594393	hsa-mir-3130-1 // hsa-mir-3130-2	up	GSE55937
hsa-miR-4511_st	0.003139	3.11006	-2.036	0.190428	hsa-mir-4511	up	GSE55937
hsa-miR-330-3p_st	0.003209	3.10228	-2.05	0.69984	hsa-mir-330	up	GSE55937
hsa-miR-641_st	0.003337	3.08831	-2.076	0.362602	hsa-mir-641	up	GSE55937
hsa-miR-4330_st	0.003484	3.07295	-2.104	0.151034	hsa-mir-4330	up	GSE55937
hsa-miR-542-3p_st	0.004784	2.95833	-2.312	0.140844	hsa-mir-542	up	GSE55937
hsa-miR-4490_st	0.004938	2.94673	-2.333	0.214353	hsa-mir-4490	up	GSE55937
hsa-miR-671-3p_st	0.006151	2.8657	-2.476	0.44458	hsa-mir-671	up	GSE55937
hsa-miR-455-5p_st	0.006163	-2.86501	-2.477	-0.172636	hsa-mir-455	down	GSE55937
hsa-miR-4723-5p_st	0.00629	2.85739	-2.491	0.172543	hsa-mir-4723	up	GSE55937
hsa-miR-4252_st	0.007374	2.79791	-2.594	0.120138	hsa-mir-4252	up	GSE55937
hsa-miR-4480_st	0.007784	2.77748	-2.63	0.158263	hsa-mir-4480	up	GSE55937
hsa-miR-122_st	0.009279	-2.71061	-2.744	-0.892344	hsa-mir-122	down	GSE55937
hsa-miR-1285_st	0.0096	2.69755	-2.766	0.478341	hsa-mir-1285-1 // hsa-mir-1285-2	up	GSE55937
hsa-miR-625_st	0.010228	2.67315	-2.807	0.463027	hsa-mir-625	up	GSE55937
hsa-miR-4727-5p_st	0.010462	2.66439	-2.822	0.11853	hsa-mir-4727	up	GSE55937
hsa-miR-4740-3p_st	0.010499	-2.66303	-2.824	-0.169469	hsa-mir-4740	down	GSE55937
hsa-miR-409-3p_st	0.010977	2.64576	-2.853	0.934794	hsa-mir-409	up	GSE55937
hsa-miR-3150a-5p_st	0.011233	2.6368	-2.868	0.247189	hsa-mir-3150a	up	GSE55937
hsa-miR-4697-3p_st	0.011285	2.635	-2.871	0.184809	hsa-mir-4697	up	GSE55937
hsa-miR-3135b_st	0.011495	-2.6278	-2.883	-0.550715	hsa-mir-3135b	down	GSE55937
hsa-miR-363-star_st	0.012123	2.607	-2.917	0.36464	hsa-mir-363	up	GSE55937
hsa-miR-140-3p_st	0.013073	2.57735	-2.966	0.280463	hsa-mir-140	up	GSE55937
hsa-miR-3126-3p_st	0.014282	-2.54231	-3.023	-0.134025	hsa-mir-3126	down	GSE55937
hsa-miR-93-star_st	0.014598	2.53361	-3.037	0.432037	hsa-mir-93	up	GSE55937
hsa-miR-3675-3p_st	0.015066	2.52101	-3.058	0.175589	hsa-mir-3675	up	GSE55937
hsa-miR-433_st	0.01536	2.51328	-3.07	0.287605	hsa-mir-433	up	GSE55937
hsa-miR-153_st	0.015998	2.49697	-3.096	0.119386	hsa-mir-153-1 // hsa-mir-153-2	up	GSE55937
hsa-miR-3200-5p_st	0.016396	2.48709	-3.112	0.423883	hsa-mir-3200	up	GSE55937
hsa-miR-339-3p_st	0.016401	2.48697	-3.112	0.687885	hsa-mir-339	up	GSE55937
hsa-miR-425-star_st	0.017145	2.46906	-3.141	0.5038	hsa-mir-425	up	GSE55937
hsa-miR-766_st	0.017656	2.45716	-3.16	0.522364	hsa-mir-766	up	GSE55937
hsa-miR-452-star_st	0.017964	-2.45014	-3.171	-0.104913	hsa-mir-452	down	GSE55937
hsa-miR-3131_st	0.018174	-2.44542	-3.178	-0.158902	hsa-mir-3131	down	GSE55937
hsa-miR-148a_st	0.018789	-2.43186	-3.2	-0.549482	hsa-mir-148a	down	GSE55937
hsa-miR-649_st	0.019165	2.42378	-3.212	0.0995033	hsa-mir-649	up	GSE55937
hsa-miR-320d_st	0.019375	-2.41931	-3.219	-0.368982	hsa-mir-320d-1 // hsa-mir-320d-2	down	GSE55937
hsa-miR-30c-2-star_st	0.019493	2.41683	-3.223	0.119208	hsa-mir-30c-2	up	GSE55937
hsa-miR-550a_st	0.019866	2.40907	-3.235	0.397062	hsa-mir-550a-1 // hsa-mir-550a-2	up	GSE55937
hsa-miR-708_st	0.020097	-2.40431	-3.243	-0.166005	hsa-mir-708	down	GSE55937
hsa-miR-708-star_st	0.02018	-2.40263	-3.245	-0.0989584	hsa-mir-708	down	GSE55937
hsa-miR-518a-5p_st	0.020251	-2.40118	-3.248	-0.107189	hsa-mir-518a-1 // hsa-mir-518a-2	down	GSE55937
hsa-miR-3927_st	0.020438	2.39741	-3.254	0.197971	hsa-mir-3927	up	GSE55937
hsa-miR-224-star_st	0.021014	2.38596	-3.271	0.124565	hsa-mir-224	up	GSE55937
hsa-miR-4419b_st	0.021272	2.38092	-3.279	0.125247	hsa-mir-4419b	up	GSE55937
hsa-miR-551a_st	0.021342	2.37957	-3.281	0.148505	hsa-mir-551a	up	GSE55937
hsa-miR-3152-3p_st	0.021838	2.37006	-3.296	0.24022	hsa-mir-3152	up	GSE55937
hsa-miR-1264_st	0.022658	-2.35476	-3.32	-0.108187	hsa-mir-1264	down	GSE55937
hsa-miR-518b_st	0.023047	-2.34768	-3.33	-0.105285	hsa-mir-518b	down	GSE55937
hsa-miR-657_st	0.023105	2.34662	-3.332	0.123359	hsa-mir-657	up	GSE55937
hsa-miR-4701-5p_st	0.023432	2.34077	-3.341	0.183995	hsa-mir-4701	up	GSE55937
hsa-miR-548a-3p_st	0.024032	2.3302	-3.357	0.46296	hsa-mir-548a-1 // hsa-mir-548a-2 // hsa-mir-548a-3	up	GSE55937
hsa-miR-892a_st	0.02466	2.3194	-3.374	0.111263	hsa-mir-892a	up	GSE55937
hsa-miR-601_st	0.02467	-2.31924	-3.374	-0.134554	hsa-mir-601	down	GSE55937
hsa-miR-221-star_st	0.025908	2.29864	-3.405	0.223705	hsa-mir-221	up	GSE55937
hsa-miR-20b-star_st	0.027276	2.27687	-3.438	0.374282	hsa-mir-20b	up	GSE55937
hsa-miR-125b-2-star_st	0.027455	-2.2741	-3.442	-0.111979	hsa-mir-125b-2	down	GSE55937
hsa-miR-24_st	0.028471	2.25865	-3.465	0.302132	hsa-mir-24-1 // hsa-mir-24-2	up	GSE55937
hsa-miR-3186-5p_st	0.029251	2.24711	-3.482	0.116526	hsa-mir-3186	up	GSE55937
hsa-miR-342-3p_st	0.029528	2.24309	-3.488	0.400261	hsa-mir-342	up	GSE55937
hsa-miR-3680_st	0.02997	2.23672	-3.498	0.115917	hsa-mir-3680	up	GSE55937
hsa-miR-1271_st	0.030054	2.23552	-3.499	0.617446	hsa-mir-1271	up	GSE55937
hsa-miR-134_st	0.030601	2.22777	-3.511	0.255391	hsa-mir-134	up	GSE55937
hsa-miR-3124-3p_st	0.030772	2.22538	-3.514	0.143187	hsa-mir-3124	up	GSE55937
hsa-miR-581_st	0.030977	2.22253	-3.518	0.0967281	hsa-mir-581	up	GSE55937
hsa-miR-487b_st	0.031753	2.21188	-3.534	0.450008	hsa-mir-487b	up	GSE55937
hsa-miR-1272_st	0.032715	2.19897	-3.553	0.247269	hsa-mir-1272	up	GSE55937
hsa-miR-214_st	0.032887	2.19671	-3.556	0.144634	hsa-mir-214	up	GSE55937
hsa-miR-3972_st	0.033054	2.1945	-3.56	0.153041	hsa-mir-3972	up	GSE55937
hsa-miR-4699-5p_st	0.033184	2.1928	-3.562	0.104242	hsa-mir-4699	up	GSE55937
hsa-miR-548ac_st	0.034253	2.17903	-3.582	0.456966	hsa-mir-548ac	up	GSE55937
hsa-miR-1305_st	0.03455	-2.17527	-3.587	-0.0922386	hsa-mir-1305	down	GSE55937
hsa-miR-4308_st	0.034789	2.17227	-3.592	0.115284	hsa-mir-4308	up	GSE55937
hsa-miR-3714_st	0.034998	2.16965	-3.596	0.154526	hsa-mir-3714	up	GSE55937
hsa-miR-19a_st	0.03548	-2.16368	-3.604	-0.53974	hsa-mir-19a	down	GSE55937
hsa-miR-130b_st	0.036999	2.14531	-3.631	0.349262	hsa-mir-130b	up	GSE55937
hsa-miR-1321_st	0.037432	-2.1402	-3.638	-0.109933	hsa-mir-1321	down	GSE55937
hsa-miR-4326_st	0.037563	2.13865	-3.64	0.086989	hsa-mir-4326	up	GSE55937
hsa-miR-361-5p_st	0.038167	2.13162	-3.65	0.339633	hsa-mir-361	up	GSE55937
hsa-miR-519c-3p_st	0.038236	2.13083	-3.651	0.0994925	hsa-mir-519c	up	GSE55937
hsa-miR-34c-5p_st	0.039475	2.11673	-3.671	0.09476	hsa-mir-34c	up	GSE55937
hsa-miR-642a_st	0.039496	2.1165	-3.672	0.128957	hsa-mir-642a	up	GSE55937
hsa-miR-1263_st	0.039511	2.11633	-3.672	0.422716	hsa-mir-1263	up	GSE55937
hsa-let-7i_st	0.039601	-2.11532	-3.673	-0.542075	hsa-let-7i	down	GSE55937
hsa-miR-3133_st	0.039828	-2.11279	-3.677	-0.0896688	hsa-mir-3133	down	GSE55937
hsa-miR-548u_st	0.0406	2.10427	-3.689	0.154797	hsa-mir-548u	up	GSE55937
hsa-miR-875-3p_st	0.040753	2.1026	-3.691	0.103997	hsa-mir-875	up	GSE55937
hsa-miR-4731-3p_st	0.042212	2.08692	-3.713	0.131148	hsa-mir-4731	up	GSE55937
hsa-miR-4738-3p_st	0.042287	-2.08613	-3.714	-0.153808	hsa-mir-4738	down	GSE55937
hsa-miR-191_st	0.043016	2.07848	-3.725	0.0933792	hsa-mir-191	up	GSE55937
hsa-miR-548am_st	0.043116	-2.07744	-3.727	-0.113698	hsa-mir-548am	down	GSE55937
hsa-miR-888_st	0.04317	-2.07688	-3.727	-0.0925488	hsa-mir-888	down	GSE55937
hsa-miR-3940-3p_st	0.04341	2.07441	-3.731	0.343761	hsa-mir-3940	up	GSE55937
hsa-miR-4429_st	0.043834	-2.07004	-3.737	-0.333987	hsa-mir-4429	down	GSE55937
hsa-miR-3529_st	0.045574	-2.05252	-3.761	-0.111449	hsa-mir-3529	down	GSE55937
hsa-miR-125a-5p_st	0.046026	2.04808	-3.767	0.380202	hsa-mir-125a	up	GSE55937
hsa-miR-4256_st	0.046706	-2.04144	-3.777	-0.0957832	hsa-mir-4256	down	GSE55937
hsa-miR-323-3p_st	0.046763	2.04089	-3.777	0.109405	hsa-mir-323	up	GSE55937
hsa-miR-4794_st	0.0468	2.04053	-3.778	0.0957129	hsa-mir-4794	up	GSE55937
hsa-miR-211_st	0.047815	2.03081	-3.791	0.112226	hsa-mir-211	up	GSE55937
hsa-miR-345_st	0.047951	2.02951	-3.793	0.496269	hsa-mir-345	up	GSE55937
hsa-miR-2964a-3p_st	0.048109	2.02802	-3.795	0.112066	hsa-mir-2964a	up	GSE55937
hsa-miR-4437_st	0.048334	-2.0259	-3.798	-0.0931814	hsa-mir-4437	down	GSE55937
hsa-miR-424_st	0.048708	-2.02239	-3.803	-0.118498	hsa-mir-424	down	GSE55937
hsa-miR-3174_st	0.048716	-2.02232	-3.803	-0.139402	hsa-mir-3174	down	GSE55937
hsa-miR-3682-3p_st	0.049394	-2.01603	-3.811	-0.161818	hsa-mir-3682	down	GSE55937
hsa-miR-548e_st	0.049475	-2.01528	-3.812	-0.0929635	hsa-mir-548e	down	GSE55937
